# Supplementary material for: Polyethyleneglycol-Betulinic Acid (PEG-BA) Polymer-Drug Conjugate Induces Apoptosis and Antioxidation in a Biological Model of Pancreatic Cancer
Source: Polymers (Basel). 2023 Jan 14;15(2):448. doi: 10.3390/polym15020448 (PMC9863557; doi:10.3390/polym15020448)
Supplement: Supplementary file 1 [file polymers-15-00448-s001.zip]

Archive with 1 entries (1 files):
- polymers-2024267-supplementary.pdf
